# Supplementary material for: Inhibition of Lipid Accumulation and Cyclooxygenase-2 Expression in Differentiating 3T3-L1 Preadipocytes by Pazopanib, a Multikinase Inhibitor
Source: Int J Mol Sci. 2021 May 5;22(9):4884. doi: 10.3390/ijms22094884 (PMC8125232; doi:10.3390/ijms22094884)
Supplement: Supplementary file 1 [file ijms-22-04884-s001.zip]

Archive with 1 entries (1 files):
- ijms-1181636-supplementary.pdf
